# Supplementary material for: Face-Down Posture versus Non-Face-Down Posture following Large Idiopathic Macular Hole Surgery: A Systemic Review and Meta-Analysis
Source: J Clin Med. 2021 Oct 24;10(21):4895. doi: 10.3390/jcm10214895 (PMC8584827; doi:10.3390/jcm10214895)
Supplement: Supplementary file 1 [file jcm-10-04895-s001.zip]

Archive with 1 entries (1 files):
- jcm-1415214-supplementary.pdf
